# Supplementary material for: Autofluorescence Profiling of Virgin Olive Oil: Impact of Rosemary and Basil Flavoring During Storage
Source: Antioxidants (Basel). 2026 Jan 1;15(1):62. doi: 10.3390/antiox15010062 (PMC12837548; doi:10.3390/antiox15010062)
Supplement: Supplementary file 1 [file antioxidants-15-00062-s001.zip]

Archive with 1 entries (1 files):
- antioxidants-4036609-Supplementary Material.pdf
